# Supplementary material for: Assessing the Impact of Social and Psychological Factors on Consumers’ Willingness to Pay for Low-Carbon Beef: Evidence from Urban China
Source: Foods. 2026 Mar 15;15(6):1023. doi: 10.3390/foods15061023 (PMC13025720; doi:10.3390/foods15061023)
Supplement: Supplementary file 1 [file foods-15-01023-s001.zip]

Archive with 1 entries (1 files):
- foods-4172160-supplementary.pdf
